# Supplementary material for: Metabolite Profiles and Biological Activities of Different Phenotypes of Beech Mushrooms (Hypsizygus marmoreus)
Source: Foods. 2024 Oct 19;13(20):3325. doi: 10.3390/foods13203325 (PMC11508092; doi:10.3390/foods13203325)
Supplement: Supplementary file 1 [file foods-13-03325-s001.zip]

Archive with 1 entries (1 files):
- foods-3190942-supplementary.csv
