# Supplementary material for: Metabolite Profiles and Biological Activities of Different Phenotypes of Beech Mushrooms (Hypsizygus marmoreus)
Source: Foods. 2024 Oct 19;13(20):3325. doi: 10.3390/foods13203325 (PMC11508092; doi:10.3390/foods13203325)
Supplement: Supplementary file 1 [file foods-13-03325-s001.zip › foods-3190942-supplementary.csv]

Table S1. PCA scores corresponding to loading plot of Figure 3.
	PC1	PC2	PC3	PC4	PC5	PC6
Pentanal	0.13653	-0.013051	-0.02659	0.019365	0.0024109	-0.96917
Hydroxylamine, O-(2-methylpropyl)-	0.1361	-0.023252	-0.066143	0.027184	0.0055151	0.042375
Pentane, 1-(2-propenyloxy)-	0.12847	-0.12949	0.093357	-0.031332	0.031966	0.035731
Hydroxylamine, O-(3-methylbutyl)-	0.13626	-0.015346	-0.06289	0.0278	0.0033942	0.0027065
1-Pentanol	0.13038	-0.085268	0.20173	-0.049811	0.019162	0.040672
Hydroxylamine, O-(2-methylpropyl)-.1	0.13656	0.0025917	0.035755	0.006892	-0.0023602	0.058783
2,3-Butanediol	-0.13441	-0.067364	0.05818	-0.041005	0.018457	-0.059345
Hexanal	-0.13282	-0.086903	0.081953	-0.050076	0.023351	-0.0060553
Cyclopentanol, 2-methyl-, trans-	0.10998	-0.18403	0.35759	-0.10754	0.043803	-0.019493
E-11,13-Tetradecadien-1-ol	0.13533	-0.044112	0.080161	-0.012315	0.0095139	-0.0058139
1-Hexanol	0.096758	-0.24699	-0.32092	0.045665	0.067549	0.023982
2-Hexanone, 4-methyl-	-0.12917	-0.12778	-0.048155	-0.025083	0.035445	-0.038961
Decane, 2,6,7-trimethyl-	0.13576	-0.016274	0.10331	-0.013021	0.0019263	0.0058038
Oxetane, 2-methyl-4-propyl-	0.13658	0.0044135	0.029215	0.0088133	-0.0027735	0.035615
Oxirane, 2-butyl-3-methyl-, cis	-0.12653	-0.14585	-0.081303	-0.019873	0.04053	0.0095124
2-Trifluoroacetoxydodecane	-0.13496	-0.051384	0.08525	-0.044867	0.013967	-0.037639
1-Pentanol, 4-amino-	-0.1182	-0.18759	-0.16069	-0.0069019	0.052281	0.012404
4-Hexenoic acid, 2-amino-6-hydroxy-4-methyl-	-0.13029	-0.11873	-0.031801	-0.027609	0.0329	0.0043986
2-Trifluoroacetoxydodecane.1	0.12725	-0.1439	-0.028453	-0.0042467	0.037039	0.040049
Benzaldehyde	-0.13137	-0.10894	-0.014282	-0.030285	0.030145	-0.079826
Norpseudoephedrine	0.13651	-4.51E-05	0.045217	0.0041104	-0.0017619	0.0064844
7-Oxabicyclo[2.2.1]hept-5-en-2-one	0.13049	-0.1079	-0.11413	0.023382	0.028397	-0.0047855
1-Dodecane-3-ol	0.13182	-0.087349	-0.13979	0.033416	0.023227	-0.025289
3-Octanone	0.13516	-0.010791	-0.14021	0.047369	0.003002	-0.0034281
Furan, 2-pentyl-	0.11637	-0.1898	-0.2058	0.02979	0.051084	-0.010588
Pentanol, 4-methyl-4-nitro-	-0.12836	-0.13369	-0.058919	-0.023404	0.037108	-0.052446
2-Propenoic acid, 1-methylundecyl ester	0.13619	0.026025	-0.048606	0.031586	-0.0076671	-0.0052709
2-(Prop-2-enoyloxy)pentadecane	-0.13416	-0.072653	0.049127	-0.039696	0.019943	-0.01956
4-Trifluoroacetoxypentadecane	0.13564	-0.017992	0.10944	-0.014836	0.0023174	0.0042739
Decane, 2,6,7-trimethyl-.1	0.13662	0.0087619	-0.0082067	0.018724	-0.0035343	-0.00097214
3,4-Octadiene, 7-methyl-	-0.12513	-0.15421	-0.096864	-0.017387	0.042881	-0.038743
Benzyl alcohol	0.13518	-0.050502	-0.06944	0.023091	0.012747	0.076462
3,5-Octadien-2-ol	0.12098	-0.1726	-0.15708	0.021426	0.046	0.086404
Amphetamine	-0.1343	-0.069769	0.05407	-0.040412	0.019133	-0.036123
3-Trifluoroacetoxydodecane	0.13051	-0.092047	-0.16446	-0.77139	-0.50566	0.0064731
2,6-Dimethyl-6-trifluoroacetoxyoctane	0.13493	-0.051236	-0.088742	0.027648	0.013142	0.034552
2,6,6-Trimethyl-bicyclo[3.1.1]hept-3-ylamine	-0.13327	-0.087086	0.024183	-0.036045	0.024	-0.044679
1-Benzylbenzimidazole 3-oxide	0.13542	0.037842	-0.091338	0.04402	-0.010336	0.0026903
Benzeneethanol, alpha-methyl-	-0.13482	-0.056524	0.07659	-0.04364	0.015411	-0.024309
5-Ethyldecane	0.13454	-0.030199	0.15296	-0.027739	0.0050986	0.065565
Tris(aziridinomethyl)hydrazine	-0.1332	-0.087994	0.022601	-0.035811	0.024256	-0.011305
Heptadecane, 2,6-dimethyl-	-0.13291	-0.09183	0.015905	-0.034818	0.025334	-0.021653
Tridecane, 4-methyl-	0.13389	-0.035842	0.17303	-0.033708	0.0063861	-0.012358
Heptadecane, 2,6,10,14-tetramethyl-	0.13607	-0.011229	0.085276	-0.0076935	0.00077885	0.02729
Benzene, 1,3-bis(1,1-dimethylethyl)-	0.13441	-0.045668	0.13474	-0.026024	0.0093693	-0.0064315
2-Ethyl-2,3-dihydro-1H-indene	-0.11316	-0.20667	-0.19852	-0.00045749	0.057656	0.00082675
Trans-bicyclo[4.4.0]decan-1-ol-3-one	-0.13006	-0.12071	-0.035363	-0.027061	0.033456	0.012269
2-Trifluoroacetoxydodecane.2	-0.1306	-0.11607	-0.027013	-0.028344	0.032149	0.015262
Butanimidamide	0.13612	-0.026792	0.045842	-0.12058	0.65752	0.015179
11-Methyldodecanol	0.13485	-0.027148	0.1421	-0.024513	0.0044031	0.008772
6-Tridecene, (Z)-	0.13656	0.0029166	0.034589	0.0072346	-0.002434	0.011635
2,6-Dimethyl-6-trifluoroacetoxyoctane.1	0.13473	-0.028386	0.14651	-0.025822	0.0046852	0.0047706
2-Octenal, 2-butyl-	0.10911	-0.21768	-0.23805	0.031952	0.058842	0.052537
Phenol, 2,5-bis(1,1-dimethylethyl)-	0.09874	-0.27284	-0.055583	-0.023488	0.071609	-0.01865
4-Trifluoroacetoxypentadecane.1	0.11607	-0.18628	0.23183	-0.076537	0.045637	-0.0040748
Fructose	0.016619	-0.3864	0.17645	-0.10929	0.099957	0.011629
Galactose	0.13619	0.0041785	-0.079197	0.035213	-0.0015875	-0.0020519
Sucrose	0.016575	-0.3858	0.17724	0.5485	-0.50276	0.010732
Gallic acid	-0.13436	-0.056697	0.10978	-0.051728	0.015109	-0.024747
epi-Catechin	-0.12604	-0.14101	0.14541	-0.07435	0.036903	0.024315
TPC	-0.12935	-0.091493	0.21794	-0.083719	0.023123	-0.016335
